# Supplementary material for: Murine typhus as the leading cause of non-focalized fever in the Canary Islands
Source: Eur J Clin Microbiol Infect Dis. 2024 Nov 29;44(2):323–32. doi: 10.1007/s10096-024-04976-8 (PMC11754304; doi:10.1007/s10096-024-04976-8)
Supplement: Supplementary file 3 — Supplementary file3 (XLSX 24 KB) [file 10096_2024_4976_MOESM3_ESM.xlsx]

## Sheet: datos
Isla	SEXO	EDAD	COD_FDI	FECH_INCL_FDI	LOCAL	CENTRO_DER	DIAS_FIEB	TEMP_MAX	SEROLOGÍA FQ	SEROLOGÍA TM	COX_PCR	RKT_PCR	CRIT_HOSP	NEUM_COMP	NMI_COMP	DEP_COMP	IC_COMP	MIO_COMP	MEN_COMP	ENC_COMP	IRE_COMP	HRT_COMP	HOT_COMP	UVE_COMP	VAS_COMP	FQ_DX	TFM_DX	RK_DX	CMV_DX	EB_DX	EVIH_DX	SIF_DX	TBC_DX	CHL_DX	PARV_DX	MYCP_DX	BACT_DX	NO_FIL
La Palma	H	45	FDI 61	18/02/2021	EL PASO	SUH	5	40	SI	NO	Positivo	Negativo	No	No	No	No	No	No	No	No	No	No	No	No	No	Si	No	No	No	No	No	No	No
La Palma	H	81	FDI 63	28/02/2021	MAZO	HGLP	5	39.5	SI	NO	Positivo	Negativo	Sí	No	No	No	No	No	No	No	No	No	No	No	No	Si	No	No	No	No	No		No
La Palma	H	52	FDI 55	05/02/2021	SANTA CRUZ DE LA PALMA	SUH	8	39	SI	NO	Positivo	Positivo	No	No	No	No	No	No	No	No	No	No	No	No	No	Si	Si	No	No	No	No
La Palma	H	72	FDI 56	07/02/2021	EL PASO	HGLP	8	38.8	NO	SI	Negativo	Positivo	Sí	No	No	No	No	No	No	No	Si	No	No	No	No	No	Si	No	No	No	No
La Palma	M	27	FDI 49	11/01/2021	LOS LLANOS	SUH	19	40	NO	SI	Negativo	Negativo	Sí	No	No	No	No	No	No	No	No	No	No	No	No	No	Si	No	No	No	No	No					No
La Palma	M	68	FDI 50	25/01/2021	SANTA CRUZ DE LA PALMA	HGLP	6	38.5	SI	NO	Negativo	Negativo	Sí	No	No	No	No	No	No	No	No	No	No	No	No	Si	No	No	No	No	No				Si		No
La Palma	H	54	FDI 51	25/01/2021	TIJARAFE	SUH	13	39	SI	NO	Negativo	Positivo	No	No	No	No	No	No	No	No	No	No	No	No	No	Si	Si	No	No	No	No						No
La Palma	H	57	020221	02/02/2021	LOS LLANOS	LOS LLANOS	7	40	NO	NO			No	No	No	No	No	No	No	No	No	No	No	No	No	No	No	No	No	No	No	No						Si
La Palma	M	55	FDI 91	09/09/2021	TAZACORTE	SUH	8	38.5	NO	SI	Negativo	Positivo	No	No	Si	No	No	No	No	No	No	No	No	No	No	No	Si	No	No	No	No			No	No	No
La Palma	H	34	FDI 92	10/09/2021	EL PASO	SUH	5	38.5	NO	SI	Negativo	Positivo	No	No	No	No	No	No	No	No	No	No	No	No	No	No	Si	No	No	No	No				No	No
La Palma	M	37	FDI 93	10/09/2021	LOS LLANOS	SUH	12	40	NO	SI	Negativo	Negativo	No	No	No	No	No	No	No	No	No	No	No	No	No	No	No	No	No	No	No						No	Si
La Palma	M	37	FDI 94	15/09/2021	EL PASO	SUH	8	39	NO	SI	Negativo	Positivo	No	No	No	No	No	No	No	No	No	No	No	No	No	No	Si	No	No	No	No	No
La Palma	M	84	FDI 95	16/09/2021	TAZACORTE	UCI	5	38.5			Negativo	Positivo	Sí	Si	Si	No	No	No	No	No	No	No	No	No	No	No	Si	No	No	No	No						No
La Palma	H	15	FDI 96	19/09/2021	LOS LLANOS	HGLP	5	39	NO	SI	Negativo	Positivo	Sí	No	No	No	No	No	No	No	No	No	No	No	No	No	Si	No	No	No	No			No	No	No	No
La Palma	H	21	FDI 97	24/09/2021	LOS LLANOS	SUH	6	40	NO	SI	Negativo	Positivo	No	No	No	No	No	No	No	No	No	No	No	No	No	No	Si	No	No	No	No	No	No	No	No	No
La Palma	H	81	FDI 98	01/10/2021	SANTA CRUZ DE LA PALMA	HGLP	17	39	SI	NO	Negativo	Negativo	Sí	No	No	No	No	No	No	No	No	No	No	No	No	Si	No	No	No	No	No	No
La Palma	M	46	FDI 99	04/10/2021	SANTA CRUZ DE LA PALMA	HGLP	5	38	SI	NO	Positivo	Negativo	Sí	No	No	No	No	No	No	No	No	No	No	No	No	Si	No	No	No	No	No	No					No
La Palma	M	76	FDI 100	05/10/2021	SANTA CRUZ DE LA PALMA	SUH	10	39	NO	NO	Negativo	Negativo	No	No	No	No	No	No	No	No	No	No	No	No	No	No	No	No	No	No	No						No	Si
La Palma	H	43	FDI 101	06/10/2021	LOS LLANOS	SUH	5	39			Negativo	Positivo	No	No	Si	No	No	No	No	No	No	No	No	No	No	No	Si	No	No	No	No
La Palma	H	52	FDI 102	2021-10-06	LOS LLANOS	HGLP	5	40	NO	NO	Negativo	Negativo	Sí	Si	No	No	No	No	No	No	No	No	No	No	No	No	No	No	No	No	No	No			No		Si
La Palma	H	72	FDI 103	13/10/2021	SANTA CRUZ DE LA PALMA	SUH	7	39	NO	SI	Negativo	Positivo	No	No	No	No	No	No	No	No	No	No	No	No	No	No	Si	No	No	No	No			No		No
La Palma	H	50	101121	10/11/2021	SANTA CRUZ DE LA PALMA	CCEE	14	39	NO	NO			No	No	No	No	No	No	No	No	No	No	No	No	No	No	No	No	Si	Si	No			No	No	Si
La Palma	H	48	FDI 89	04/08/2021	TAZACORTE	TAZACORTE	5	39	NO	NO	Negativo	Negativo	No	No	No	No	No	No	No	No	No	No	No	No	No	No	No	No	No	No	No				No	Si
La Palma	H	83	010921	01/09/2021	MAZO	HGLP	5	38	NO	SI			Sí	No	Si	No	Si	No	No	No	No	No	No	No	No	No	Si	No	No	No	No			No	No	No
La Palma	H	17	011021	01/10/2021	MAZO	HGLP	8	39.9	NO	NO			No	No	No	No	No	No	No	No	No	No	No	No	No	No	No	No	No	No	No						No	Si
La Palma	H	49	FDI 81	24/07/2021	SANTA CRUZ DE LA PALMA	SUH	5	38	NO	NO	Negativo	Negativo	No	No	No	No	No	No	No	No	No	No	No	No	No	No	No	No	No	No	No							Si
La Palma	H	30	FDI 82	28/07/2021	EL PASO	SUH	7	39.5	NO	NO	Negativo	Positivo	No	No	No	No	No	No	No	No	No	No	No	No	No	No	Si	No	No	No	No
La Palma	H	56	FDI 83	28/07/2021	EL PASO	SUH	10	39	NO	SI	Negativo	Positivo	No	No	No	No	No	No	No	No	No	No	No	No	No	No	Si	No	No	No	No				No
La Palma	H	86	FDI 85	04/08/2021	GARAFIA	HGLP	5	38.1	NO	NO	Negativo	Negativo	Sí	No	No	No	No	No	No	No	No	No	No	No	No	No	No	No	No	No	No							Si
La Palma	H	28	FDI 86	09/08/2021	LOS LLANOS DE ARIDANE	HGLP	5	40.2	NO	SI	Negativo	Positivo	Sí	No	Si	No	No	No	No	No	No	No	No	No	No	No	Si	No	No	No	No				No		No
La Palma	H	79	FDI 87	15/08/2021	MAZO	HGLP	5	39	NO	NO	Negativo	Negativo	Sí	No	Si	No	No	No	No	No	No	No	No	No	No	No	No	No	No	No	No	No	Si				No
La Palma	H	20	FDI 88	23/08/2021	SANTA CRUZ DE LA PALMA	SUH	21	38.9	NO	NO	Negativo	Negativo	No	No	No	No	No	No	No	No	No	No	No	No	No	No	No	No	Si	Si	No	No
La Palma	H	69	FDI 90	05/09/2021	EL PASO	SUH	10	39	NO	NO	Negativo	Positivo	No	No	No	No	No	No	No	No	No	No	No	No	No	No	Si	No	No	No	No
La Palma	M	24	FDI 104	17/10/2021	BREÑA ALTA	SUH	6	39.4	NO	SI	Negativo	Positivo	No	No	No	No	No	No	No	No	No	No	No	No	No	No	Si	No	No	No	No					Si	No
La Palma	H	25	FDI 105	26/10/2021	LOS LLANOS	SUH	6	40	NO	NO		Positivo	No	No	No	No	No	No	No	No	No	No	No	No	No	No	Si	No	No	No	No
La Palma	H	18	FDI 106	26/10/2021	EL PASO	SUH	5	39.5	NO	NO	Negativo	Negativo	No	No	No	No	No	No	No	No	No	No	No	No	No	No	No	No	Si	Si	No						No
La Palma	M	60	FDI 107	06/11/2021	SANTA CRUZ DE LA PALMA	SUH	9	39	NO	SI	Negativo	Positivo	No	No	No	No	No	No	No	No	No	No	No	No	No	No	Si	No	No	No	No			No	No	No
La Palma	M	18	FDI 108	07/11/2021	TIJARAFE	SUH	8	40	NO	SI	Negativo	Positivo	No	No	No	No	No	No	No	No	No	No	No	No	No	No	Si	No	No	No	No
La Palma	H	56	FDI 109	27/10/2021	TAZACORTE	HGLP	5	39	NO	SI	Negativo	Positivo	Sí	No	Si	No	No	No	No	No	Si	No	No	No	No	No	Si	No	No	No	No						No
La Palma	H	22	FDI 110	30/10/2021	SANTA CRUZ DE LA PALMA	BREÑA BAJA	12	39.9	NO	SI	Negativo	Negativo	No	No	No	No	No	No	No	No	No	No	No	No	No	No	Si	No	No	No	No			No	No	No
La Palma	H	56	FDI 111	09/12/2021	LOS LLANOS	SUH	7	39.8	NO	SI	Negativo	Positivo	No	No	No	No	No	No	No	No	No	No	No	No	No	No	Si	No	No	No	No				Si	Si	No
La Palma	M	42	FDI 112	15/12/2021	SANTA CRUZ DE LA PALMA	SUH	5	38.7	NO	NO	Negativo	Negativo	No	No	No	No	No	No	No	No	No	No	No	No	No	No	No	No	No	No	No			No	No	Si
La Palma	H	60	291121		SANTA CRUZ DE LA PALMA	UCI	6	38	NO	NO			Sí	No	No	Si	No	No	No	No	Si	No	No	No	No	No	No	Si	No	No	No	No					No
La Palma	H	40	FDI 116	20/12/2021	MAZO	MAZO	5	39	NO	SI	Negativo	Positivo	No	No	No	No	No	No	No	No	No	No	No	No	No	No	Si	No	No	No	No
La Palma	H	71	FDI 117	19/12/2021	PUNTALLANA	SUH	10	38	NO	NO	Negativo	Negativo	No	No	No	No	No	No	No	No	Si	No	No	No	No	No	No	No	No	No	No		No	No	No	No	No	Si
La Palma	M	32	FDI 65		SANTA CRUZ DE LA PALMA	SUH	7	37.7			Negativo	Negativo	No	No	No	No	No	No	No	No	No	No	No	No	No	No	No	No	No	No	No							Si
La Palma	H	71	FDI 66	12/03/2021	EL PASO	SUH	5	39	SI	NO	Positivo	Negativo	No	No	No	No	No	No	No	No	No	No	No	No	No	Si	No	No	No	No	No
La Palma	H	47	FDI 67	15/03/2021	BREÑA BAJA	MAZO	6	39.5	SI	NO	Negativo	Negativo	No	No	No	No	No	No	No	No	No	No	No	No	No	Si	No	No	No	No	No
La Palma	M	90	FDI 69	22/03/2021	LOS LLANOS	HGLP	5	38.5	NO	NO	Negativo	Negativo	Sí	No	No	No	No	No	No	No	Si	No	No	No	No	No	No	No	No	No	No	No		No	No	No	No	Si
La Palma	M	60	FDI 69 BISS	08/04/2021	SANTA CRUZ DE LA PALMA	HGLP	7	38.5	NO	SI	Negativo	Positivo	Sí	No	No	No	No	No	No	No	No	No	No	No	No	No	Si	No	No	No	No	No	No		No		No
La Palma	H	38	FDI 70	10/04/2021	LOS LLANOS	SUH	5	39.5	SI	NO	Positivo	Negativo	No	No	No	No	No	No	No	No	No	No	No	No	No	Si	No	No	No	No	No						No
La Palma	M	88	FDI 71	16/04/2021	SANTA CRUZ DE LA PALMA	HGLP	10	39	NO	NO	Negativo	Negativo	Sí	No	No	No	No	No	No	No	No	No	No	No	No	No	No	No	No	No	No				No		No	Si
La Palma	H	65	FDI 72	21/04/2021	TAZACORTE	HGLP	5	38	NO	NO	Negativo	Negativo	Sí	No	Si	No	No	No	No	No	No	No	No	No	No	No	No	No	No	No	No						No	Si
La Palma	H	85	FDI 73	02/05/2021	BREÑA BAJA	HGLP	5	38	NO	NO	Negativo	Negativo	Sí	No	No	No	Si	No	No	No	Si	No	No	No	No	No	No	No	No	No	No				No		No
La Palma	M	58	FDI 74	21/04/2021	LOS LLANOS	SUH	10	38	NO	NO	Negativo	Positivo	No	No	No	No	No	No	No	No	No	No	No	No	No	No	Si	No	Si	No	No					Si
La Palma	H	24	FDI-76	21/05/2021	BREÑA ALTA	SUH	5	38.5	SI	NO	Positivo	Negativo	No	No	No	No	No	No	No	No	No	No	No	No	No	Si	No	No	Si	No	No				Si	Si
La Palma	M	87	FDI 75	25/05/2021	TAZACORTE	HGLP	5	38	NO	SI			Sí	No	No	Si	Si	No	No	No	Si	No	No	No	No	No	Si	No	No	No	No				No
La Palma	H	18	FDI 77	04/07/2021	EL PASO	HGLP	7	39.5	NO	SI	Negativo	Positivo	Sí	No	No	No	No	No	No	No	No	No	No	No	No	No	Si	No	No	No	No	No					No
La Palma	H	26	FDI 78	10/07/2021	LOS LLANOS	SUH	6	40.1	NO	NO	Negativo	Negativo	No	No	No	No	No	No	No	No	No	No	No	No	No	No	No	No	No	No	No						No	Si
La Palma	H	66	FDI 79	19/07/2021	GARAFIA	SUH	7	38.7	NO	SI	Negativo	Positivo	Sí	No	No	No	No	No	No	No	No	No	No	No	No	No	Si	No	No	No	No						No
La Palma	H	56	FDI 80	06/07/2021	BREÑA ALTA	SUH	7	38.7	NO	NO	Positivo	Negativo	No	No	No	No	No	No	No	No	No	No	No	No	No	Si	No	No	No	No	No						No
La Palma	M	58	250121	25/01/2021	LOS LLANOS	LOS LLANOS	8	39.9	SI	NO				No	No	No	No	No	No	No	No	No	No	No	No	Si	No	No	No	No	No	No	No	No	No	No
La Palma	M	49	FDI 54	05/02/2021	LOS LLANOS	HGLP	8	38.5	NO	NO	Negativo	Positivo	Sí	No	No	No	No	No	No	No	No	No	No	No	No	No	Si	No	No	No	No	No		No	No	No	No
La Palma	H	40	FDI 57	13/02/2021	LOS LLANOS	SUH	7	42	NO	NO	Negativo	Positivo	No	No	No	No	No	No	No	No	No	No	No	No	No	No	Si	No	No	No	No
La Palma	M	37	FDI 60	21/02/2021	SANTA CRUZ DE LA PALMA	SUH	6	38.8	NO	NO	Negativo	Positivo	No	No	No	No	No	No	No	No	No	No	No	No	No	No	Si	No	No	No	No	No		No	No	Si	No
Hierro	H	42	21/EH 17	22/02/2021	EL PINAR	URGENCIAS HINSR	7	38	NO	NO	Negativo	Positivo	No	No	No	No	No	No	No	No	No	No	No	No	No	No	Si	No	No	No	No
Hierro	M	31	21/EH 18	24/02/2021	VALVERDE	URGENCIAS HINSR	7	40	NO	NO		Positivo	No	No	No	No	No	No	Si	No	No	No	No	No	No	No	Si	No	Si	No	No
Hierro	H	15	21/EH 19	29/03/2021	EL PINAR	URGENCIAS HINSR	9	40	NO	NO	Positivo	Negativo	No	No	No	No	No	No	No	No	No	No	No	No	No	Si	No	No	No	No	No
Hierro	M	58	21/EH 20	31/03/2021	EL PINAR	URGENCIAS HINSR	7	39.6	SI	NO			No	No	No	No	No	No	No	No	No	No	No	No	No	Si	No	No	No	No	No
Hierro	H	70	21/EH 21	22/04/2021	VALVERDE	URGENCIAS HINSR	10	40			Positivo	Negativo	No	No	No	No	No	No	No	No	No	No	No	No	No	Si	No	No	No	No	No
Hierro	M	54	21/EH 22	10/05/2021	LA FRONTERA	URGENCIAS HINSR	5	40	NO	NO	Negativo	Negativo	Sí	No	No	No	No	No	No	No	No	No	No	No	No	No	No	No	No	No	No
Hierro	M	21	21/EH 23	18/05/2021	VALVERDE	URGENCIAS HINSR	7	40	NO	NO	Negativo	Positivo	No	No	No	No	No	No	No	No	No	No	No	No	No	No	Si	No	No	No	No
Hierro	M	60	21/EH 24	05/07/2021	LA FRONTERA	URGENCIAS HINSR	7	39	NO	NO	Negativo	Positivo	Sí	No	No	No	No	No	No	No	No	No	No	No	No	No	Si	No	No	No	No
Hierro	M	36	21/EH 25	29/07/2021	VALVERDE	URGENCIAS HINSR	16	40.1	NO	NO	Negativo	Negativo	No	No	No	No	No	No	No	No	No	No	No	No	No	No	No	No	No	No	No							SI
Hierro	H	18	21/EH 26	07/08/2021	LA FRONTERA	URGENCIAS HINSR	6	39	NO	NO	Negativo	Positivo	Sí	No	No	No	No	No	No	No	No	No	No	No	No	No	Si	No	No	No	No
Hierro	H	13	21/EH 27	06/09/2021	LA FRONTERA	URGENCIAS HINSR	7	40			Negativo	Positivo	Sí	No	No	No	No	No	No	No	No	No	No	No	No	No	Si	No	No	No	No
Hierro	M	74	21/EH 29	31/10/2021	LA FRONTERA	URGENCIAS HINSR	9	39	NO	NO	Negativo	Positivo	Sí	No	No	No	No	No	No	No	No	No	No	No	No	No	Si	No	No	No	No
Hierro	H	53	21/EH 30	29/10/2021	LA FRONTERA	URGENCIAS HINSR	6	38	NO	NO	Negativo	Positivo	Sí	Si	No	Si	No	No	No	No	Si	No	No	No	No	No	Si	No	No	No	No
Hierro	H	61	21/EH 31	21/12/2021	EL PINAR	URGENCIAS HINSR	11	39.5	NO	SI	Negativo	Positivo	Sí	No	No	No	No	No	No	No	No	No	No	No	No	No	Si	No	No	No	No

## Sheet: Variables
Isla	island
SEXO	gender
EDAD	age
COD_FDI	Identification code
FECHA_INCLUSIÓN_FDI	recruitment date
LOCAL	location
CENTRO_DER	provenance service
DIAS FIEB	dais of fever at the time of recruitment
TEMP_MAX	maximum temperature
SEROLOGÍA FQ	Q fever serology result
SEROLOGÍA TM	Murine typhus serology result
COX_PCR	molecular diagnosis result of Coxiella burnetti
RKT_PCR	molecular diagnosis result of Rickettsia typhi
CRIT_HOSP	Hospitalized patient
NEUM_COMP	pneumonia complication
NMI_COMP	pneumonitis complication
DEP_COMP	pleural effusion complication
IC_COMP	heart failure complication
MIO_COMP	myocarditis complication
MEN_COMP	meningitis complication
ENC_COMP	encephalitis complication
IRE_COMP	renal insufficiency
HRT_COMP	hyperthyroidism
HOT_COMP	hypothyroidism
UVE_COMP	uveitis
VAS_COMP	vasculitis
FQ_DX	Q fever diagnosis
TFM_DX	Murine typhus diagnosis
RK_DX	Non-typhi rickettsia diagnosis
CMV_DX	Cytomegalovirus diagnosis
EB_DX	Virus Epstein Barr diagnosis
VIH_DX	Human immunodeficiency virus
SIF_DX	Syphilis
TBC_DX	Tuberculosis
CHL_DX	Chlamydia pneumoniae diagnosis
PARV_DX	Parvovirus diagnosis
MYC_DX	Mycoplasma diagnosis
BACT_DX	Bacteremia
NO_FIL	unaffiliated diagnosis
